# Supplementary material for: Eutremananum (Brassicaceae), a new species from Chola Shan, Southwest China
Source: PhytoKeys. 2018 Sep 17;(109):17–25. doi: 10.3897/phytokeys.109.27049 (PMC6182258; doi:10.3897/phytokeys.109.27049)
Supplement: XML Treatment for Eutrema nanum [file phytokeys.109.27049-treatment1.xml]

<!DOCTYPE tp:taxon-treatment
  PUBLIC "-//TaxonX//DTD Taxonomic Treatment Publishing DTD v0 20100105//EN" "tax-treatment-NSO.dtd">
<tp:taxon-treatment xmlns:tp="http://www.plazi.org/taxpub"><tp:treatment-meta><kwd-group><label>Taxon classification</label><kwd><named-content xmlns:xlink="http://www.w3.org/1999/xlink" content-type="kingdom">Fungi</named-content></kwd><kwd><named-content xmlns:xlink="http://www.w3.org/1999/xlink" content-type="order">Brassicales</named-content></kwd><kwd><named-content xmlns:xlink="http://www.w3.org/1999/xlink" content-type="family">Brassicaceae</named-content></kwd></kwd-group><mixed-citation publication-type="journal"><person-group><name><surname>Hao</surname><given-names>Guoqian</given-names></name><name><surname>Al-Shehbaz</surname><given-names>Ihsan A.</given-names></name><name><surname>Zhang</surname><given-names>Lei</given-names></name><name><surname>Guo</surname><given-names>Xinyi</given-names></name><name><surname>Bi</surname><given-names>Hao</given-names></name><name><surname>Xu</surname><given-names>Songbai</given-names></name><name><surname>Liu</surname><given-names>Jianquan</given-names></name></person-group><article-title><italic><tp:taxon-name><tp:taxon-name-part taxon-name-part-type="genus" reg="Eutrema">Eutrema</tp:taxon-name-part><tp:taxon-name-part taxon-name-part-type="species" reg="nanum">nanum</tp:taxon-name-part></tp:taxon-name></italic> (<tp:taxon-name><tp:taxon-name-part taxon-name-part-type="family">Brassicaceae</tp:taxon-name-part></tp:taxon-name>), a new species from Chola Shan, Southwest China</article-title><source>PhytoKeys</source><day>17</day><month>9</month><year>2018</year><volume>2018</volume><issue>109</issue><fpage>17</fpage><lpage>25</lpage><pub-id pub-id-type="doi">10.3897/phytokeys.109.27049</pub-id></mixed-citation></tp:treatment-meta><tp:nomenclature><tp:taxon-name>
            <tp:taxon-name-part taxon-name-part-type="genus" reg="Eutrema">Eutrema</tp:taxon-name-part>
            <tp:taxon-name-part taxon-name-part-type="species" reg="nanum">nanum</tp:taxon-name-part>
            <object-id xmlns:xlink="http://www.w3.org/1999/xlink" content-type="ipni" xlink:type="simple">urn:lsid:ipni.org:names:60477015-2</object-id>
          </tp:taxon-name><tp:taxon-authority>G.Q.Hao, J.Quan Liu &amp; Al-Shehbaz</tp:taxon-authority><tp:taxon-status xmlns:xlink="http://www.w3.org/1999/xlink" xlink:type="simple">sp. nov.</tp:taxon-status></tp:nomenclature><tp:treatment-sec sec-type="material" id="SECID0EUJAE"><title>Type.</title><p>China. Sichuan: Chola Shan, <named-content xmlns:xlink="http://www.w3.org/1999/xlink" content-type="dwc:verbatimCoordinates" xlink:type="simple"><named-content content-type="geo-json" specific-use="{&#34;type&#34;:&#34;Point&#34;,&#34;coordinates&#34;:[98.909722,31.925556]}" id="NCID0E4JAE" xlink:type="simple">31°55'32"N, 98°54'35"E</named-content></named-content>, 4500 m elev., 16 August 2014, <italic>Liu &amp; Hao 14091</italic> (Holotype, <abbrev xmlns:xlink="http://www.w3.org/1999/xlink" xlink:title="Sichuan University Herbarium" id="ABBRID0EEKAE" xlink:type="simple">SZ</abbrev>). Figures <xref ref-type="fig" rid="F1">1</xref>, <xref ref-type="fig" rid="F2">2</xref>.</p></tp:treatment-sec><tp:treatment-sec sec-type="description" id="SECID0EQKAE"><title>Description.</title><p>Herbs perennial, 3–6 cm tall, glabrous or puberulent; caudex slender, ca. 3–5 mm long. Leaves basal, rosulate, 20–25 per caudex; petiole 13–20 mm long, slender at base, glabrous or with few trichomes; blade oblong, elliptic, obovate, spatulate, 6–10 × 3–4 mm, fleshy, glabrous or abaxially pubescent with trichomes, 0.3–0.6 mm long, base subattenuate, to cuneate, margin entire, apex obtuse to subrounded. Pedicels slender, 18–23 mm long at anthesis, not elongated in fruit, not persistent. Flowers 5–8 per plant; sepals ovate to oblong, 1–1.5 mm long; petals white, broadly obovate to spatulate, blade 2–3 ×1–2 mm, persistent to fruit maturity, claw-like base 0.5–1 mm long. Ovules 2–4 per ovary. Fruit latiseptate, dehiscent, ovate to oblong, somewhat curved, 4–7 × 2–3 mm; valves nearly flat, extending along part of fruit length; gynophore 0.1–0.3 mm long; replum 0.3–0.4 mm wide; style 0.6–1 mm long. Seeds broadly ovate, brown, plump, 2–4 per fruit, 1.4–2 × 0.6–1 mm.</p><p><italic><tp:taxon-name><tp:taxon-name-part taxon-name-part-type="genus" reg="Eutrema">Eutrema</tp:taxon-name-part><tp:taxon-name-part taxon-name-part-type="species" reg="nanum">nanum</tp:taxon-name-part></tp:taxon-name></italic> is morpholgically most similar to <italic><tp:taxon-name><tp:taxon-name-part taxon-name-part-type="genus" reg="Eutrema">E.</tp:taxon-name-part><tp:taxon-name-part taxon-name-part-type="species" reg="nepalense">nepalense</tp:taxon-name-part></tp:taxon-name></italic>, from which it is readily distinguished by having oblong, elliptic, obovate to spatulate leaves, glabrous sepals and ovate to oblong larger fruit 4–7 × 2–3 mm with flattened, glabrous valves. In contrast, <italic><tp:taxon-name><tp:taxon-name-part taxon-name-part-type="genus" reg="Eutrema">E.</tp:taxon-name-part><tp:taxon-name-part taxon-name-part-type="species" reg="nepalense">nepalense</tp:taxon-name-part></tp:taxon-name></italic> (<ext-link xmlns:xlink="http://www.w3.org/1999/xlink" xlink:type="simple" ext-link-type="uri" xlink:href="https://www.gbif.org">https://www.gbif.org</ext-link>) has suborbicular to broadly ovate leaves, puberulent sepals and ovoid to subglobose smaller fruit 2–3 × 1.8–2 mm with rounded, puberulent valves. <italic><tp:taxon-name><tp:taxon-name-part taxon-name-part-type="genus" reg="Eutrema">Eutrema</tp:taxon-name-part><tp:taxon-name-part taxon-name-part-type="species" reg="nanum">nanum</tp:taxon-name-part></tp:taxon-name></italic> was only found with around 100 individuals along a stream in a valley about 2 kilometres from the Chola Shan peak, whereas <italic><tp:taxon-name><tp:taxon-name-part taxon-name-part-type="genus" reg="Eutrema">E.</tp:taxon-name-part><tp:taxon-name-part taxon-name-part-type="species" reg="nepalense">nepalense</tp:taxon-name-part></tp:taxon-name></italic> occurs across Himalyas Mountains in Bhtan, China, Nepal and India.</p><fig id="F1" position="float" orientation="portrait"><label>Figure 1.</label><caption><p><italic><tp:taxon-name><tp:taxon-name-part taxon-name-part-type="genus" reg="Eutrema">Eutrema</tp:taxon-name-part><tp:taxon-name-part taxon-name-part-type="species" reg="nanum">nanum.</tp:taxon-name-part></tp:taxon-name></italic> G.Q. Hao, J.Quan. Liu &amp; Al-Shehbaz. <bold>A</bold> Plant <bold>B</bold> Fruit <bold>C</bold> Leaf trichomes.</p></caption><graphic xmlns:xlink="http://www.w3.org/1999/xlink" xlink:href="phytokeys-109-017-g001.jpg" position="float" orientation="portrait" xlink:type="simple" id="oo_228465.jpg"/></fig><fig id="F2" position="float" orientation="portrait"><label>Figure 2.</label><caption><p>Holotype of <italic><tp:taxon-name><tp:taxon-name-part taxon-name-part-type="genus" reg="Eutrema">Eutrema</tp:taxon-name-part><tp:taxon-name-part taxon-name-part-type="species" reg="nanum">nanum</tp:taxon-name-part></tp:taxon-name></italic>.</p></caption><graphic xmlns:xlink="http://www.w3.org/1999/xlink" xlink:href="phytokeys-109-017-g002.jpg" position="float" orientation="portrait" xlink:type="simple" id="oo_228466.jpg"/></fig></tp:treatment-sec><tp:treatment-sec sec-type="phenology" id="SECID0EJOAE"><title>Phenology.</title><p>Flowering: June–August. Fruiting: August–September.</p></tp:treatment-sec><tp:treatment-sec sec-type="distribution" id="SECID0EOOAE"><title>Distribution and habitat.</title><p><italic><tp:taxon-name><tp:taxon-name-part taxon-name-part-type="genus" reg="Eutrema">Eutrema</tp:taxon-name-part><tp:taxon-name-part taxon-name-part-type="species" reg="nanum">nanum</tp:taxon-name-part></tp:taxon-name></italic> is currently known only from Chola Shan, part of Hengduan Mountains in West Sichuan, China (Fig. <xref ref-type="fig" rid="F3">3</xref>). It grows under rocks by streams close to glaciers, damp or gravelly scree, wet sand at a very high elevation of 4500–4600 m.</p><fig id="F3" position="float" orientation="portrait"><label>Figure 3.</label><caption><p>Geographical distribution of the sampled populations of <italic><tp:taxon-name><tp:taxon-name-part taxon-name-part-type="genus" reg="Eutrema">Eutrema</tp:taxon-name-part><tp:taxon-name-part taxon-name-part-type="species" reg="nanum">nanum</tp:taxon-name-part></tp:taxon-name></italic> and related species.</p></caption><graphic xmlns:xlink="http://www.w3.org/1999/xlink" xlink:href="phytokeys-109-017-g003.jpg" position="float" orientation="portrait" xlink:type="simple" id="oo_228467.jpg"/></fig><p><bold>Paratype</bold>. China. Sichuan: Chola Shan, <named-content xmlns:xlink="http://www.w3.org/1999/xlink" content-type="dwc:verbatimCoordinates" xlink:type="simple"><named-content content-type="geo-json" specific-use="{&#34;type&#34;:&#34;Point&#34;,&#34;coordinates&#34;:[98.909722,31.925556]}" id="NCID0ECQAE" xlink:type="simple">31°55'32"N, 98°54'35"E</named-content></named-content>, 4500 m elev., <italic>Liu 17124</italic> (<abbrev xmlns:xlink="http://www.w3.org/1999/xlink" xlink:title="Sichuan University Herbarium" id="ABBRID0EJQAE" xlink:type="simple">SZ</abbrev>).</p></tp:treatment-sec></tp:taxon-treatment>
