# Supplementary material for: Eutremananum (Brassicaceae), a new species from Chola Shan, Southwest China
Source: PhytoKeys. 2018 Sep 17;(109):17–25. doi: 10.3897/phytokeys.109.27049 (PMC6182258; doi:10.3897/phytokeys.109.27049)
Supplement: XML Treatment for Eutrema sinense [file phytokeys.109.27049-treatment2.xml]

<!DOCTYPE tp:taxon-treatment
  PUBLIC "-//TaxonX//DTD Taxonomic Treatment Publishing DTD v0 20100105//EN" "tax-treatment-NSO.dtd">
<tp:taxon-treatment xmlns:tp="http://www.plazi.org/taxpub"><tp:treatment-meta><kwd-group><label>Taxon classification</label><kwd><named-content xmlns:xlink="http://www.w3.org/1999/xlink" content-type="kingdom">Fungi</named-content></kwd><kwd><named-content xmlns:xlink="http://www.w3.org/1999/xlink" content-type="order">Brassicales</named-content></kwd><kwd><named-content xmlns:xlink="http://www.w3.org/1999/xlink" content-type="family">Brassicaceae</named-content></kwd></kwd-group><mixed-citation publication-type="journal"><person-group><name><surname>Hao</surname><given-names>Guoqian</given-names></name><name><surname>Al-Shehbaz</surname><given-names>Ihsan A.</given-names></name><name><surname>Zhang</surname><given-names>Lei</given-names></name><name><surname>Guo</surname><given-names>Xinyi</given-names></name><name><surname>Bi</surname><given-names>Hao</given-names></name><name><surname>Xu</surname><given-names>Songbai</given-names></name><name><surname>Liu</surname><given-names>Jianquan</given-names></name></person-group><article-title><italic><tp:taxon-name><tp:taxon-name-part taxon-name-part-type="genus" reg="Eutrema">Eutrema</tp:taxon-name-part><tp:taxon-name-part taxon-name-part-type="species" reg="nanum">nanum</tp:taxon-name-part></tp:taxon-name></italic> (<tp:taxon-name><tp:taxon-name-part taxon-name-part-type="family">Brassicaceae</tp:taxon-name-part></tp:taxon-name>), a new species from Chola Shan, Southwest China</article-title><source>PhytoKeys</source><day>17</day><month>9</month><year>2018</year><volume>2018</volume><issue>109</issue><fpage>17</fpage><lpage>25</lpage><pub-id pub-id-type="doi">10.3897/phytokeys.109.27049</pub-id></mixed-citation></tp:treatment-meta><tp:nomenclature><tp:taxon-name>
            <tp:taxon-name-part taxon-name-part-type="genus" reg="Eutrema">Eutrema</tp:taxon-name-part>
            <tp:taxon-name-part taxon-name-part-type="species" reg="sinense">sinense</tp:taxon-name-part>
            <object-id xmlns:xlink="http://www.w3.org/1999/xlink" content-type="ipni" xlink:type="simple">urn:lsid:ipni.org:names:77190124-1</object-id>
          </tp:taxon-name><tp:taxon-authority>(Hemsl.) G.Q.Hao, J.Quan Liu &amp; Al-Shehbaz, comb. nov. Based on Braya sinensis Hemsl., J. Linn. Soc., Bot. 30: 303. 1892.</tp:taxon-authority><tp:nomenclature-citation-list><tp:nomenclature-citation><tp:taxon-name><tp:taxon-name-part taxon-name-part-type="genus" reg="Eutrema"/><tp:taxon-name-part taxon-name-part-type="species" reg="sinense"/></tp:taxon-name><comment><bold>Syn.</bold>: <tp:taxon-name><tp:taxon-name-part taxon-name-part-type="genus" reg="Eutrema">Eutrema</tp:taxon-name-part><tp:taxon-name-part taxon-name-part-type="species" reg="robustum">robustum</tp:taxon-name-part></tp:taxon-name> (O.E.Schulz) Al-Shehbaz, G.Q.Hao &amp; J.Quan Liu, Bot. J. Linn. Soc. 184: 2019. 2017. Basionym: <tp:taxon-name><tp:taxon-name-part taxon-name-part-type="genus" reg="Pegaeophyton">Pegaeophyton</tp:taxon-name-part><tp:taxon-name-part taxon-name-part-type="species" reg="sinense">sinense</tp:taxon-name-part><tp:taxon-name-part taxon-name-part-type="infraspecific-rank">var.</tp:taxon-name-part><tp:taxon-name-part taxon-name-part-type="variety" reg="robustum">robustum</tp:taxon-name-part></tp:taxon-name> O.E.Schulz, Notizbl. Bot. Gart. Gerlin-Dahlem 9: 477. 1926. </comment></tp:nomenclature-citation></tp:nomenclature-citation-list></tp:nomenclature><tp:treatment-sec sec-type="etymology" id="SECID0EOETY"><p>The earliest available epithet of this taxon at the species rank is “<italic>sinensis</italic>” and it should have been been transferred to <italic><tp:taxon-name><tp:taxon-name-part taxon-name-part-type="genus" reg="Eutrema">Eutrema</tp:taxon-name-part></tp:taxon-name></italic> by <xref ref-type="bibr" rid="B4">Hao et al. (2017a)</xref> instead of using the varietal epithet “<italic>robustum</italic>.”</p></tp:treatment-sec><ref-list><ref id="B4"><mixed-citation xmlns:xlink="http://www.w3.org/1999/xlink" xlink:type="simple"><person-group><name name-style="western"><surname>Hao</surname><given-names>GQ</given-names></name><name name-style="western"><surname>Al-Shehbaz</surname><given-names>IA</given-names></name><name name-style="western"><surname>Ahani</surname><given-names>H</given-names></name><name name-style="western"><surname>Liang</surname><given-names>QL</given-names></name><name name-style="western"><surname>Mao</surname><given-names>KS</given-names></name><name name-style="western"><surname>Wang</surname><given-names>Q</given-names></name><name name-style="western"><surname>Liu</surname><given-names>JQ</given-names></name></person-group> (<year>2017a</year>) <article-title>An integrative study of evolutionary diversification of <italic><tp:taxon-name><tp:taxon-name-part taxon-name-part-type="genus">Eutrema</tp:taxon-name-part></tp:taxon-name></italic> (Eutremeae, <tp:taxon-name><tp:taxon-name-part taxon-name-part-type="family">Brassicaceae</tp:taxon-name-part></tp:taxon-name>).</article-title><source>Botanical Journal of the Linnean Society</source><volume>184</volume>(<issue>2</issue>): <fpage>204</fpage>–<lpage>223</lpage>. <ext-link xlink:type="simple" ext-link-type="doi" xlink:href="10.1093/botlinnean/box024">https://doi.org/10.1093/botlinnean/box024</ext-link></mixed-citation></ref></ref-list></tp:taxon-treatment>
